# Supplementary material for: Lower Expression of miR-26a in PBMCs Indicates the Occurrence of Early-Onset Neonatal Sepsis and Is Partly Mediated by the Upregulation of PTEN
Source: Front Pediatr. 2021 Aug 24;9:678205. doi: 10.3389/fped.2021.678205 (PMC8422988; doi:10.3389/fped.2021.678205)
Supplement: Supplementary file 1 [file Table_1.xls]

## Sheet: Sheet1
No.	Group	Porgnosis	Follow-up	miR-26a	WBC	CRP	Weight	Temperature	Heart rate	Respiratory rate
1	Control	Survival	14	0.77	17.6	6.1	2.9	35.8	142	61
2	Control	Survival	14	0.97	13.6	1.6	3.3	34.1	150	49
3	Control	Survival	14	1.48	19.7	8.2	3.9	35.4	148	49
4	Control	Survival	14	1.32	23.5	8.6	3.7	36.3	123	58
5	Control	Survival	14	0.73	17.8	5.3	2.9	38.6	141	40
6	Control	Survival	14	1.42	17	0.1	3.8	37.8	138	51
7	Control	Survival	14	0.68	15	3.1	2.7	34.8	148	62
8	Control	Survival	14	1.22	13.2	0.5	3.5	35.1	155	46
9	Control	Survival	14	1.04	11	7.5	3.4	34.5	129	59
10	Control	Survival	14	0.71	19.5	4.1	2.8	36.8	139	41
11	Control	Survival	14	1.2	19.5	5.9	3.5	38.3	153	44
12	Control	Survival	14	1.5	12.5	2.6	3.8	36.9	127	38
13	Control	Survival	14	0.66	11.7	9.3	2.5	34.4	137	45
14	Control	Survival	14	0.88	18.7	3	3.1	36.7	159	54
15	Control	Survival	14	0.67	14.3	8.6	2.6	36	157	62
16	Control	Survival	14	0.75	18.4	2.3	2.9	37.9	133	57
17	Control	Survival	14	1.13	21.5	9.7	3.5	36.7	136	43
18	Control	Survival	14	0.61	16.4	6.5	2.3	36.5	142	41
19	Control	Survival	14	0.63	11.4	6.2	2.3	34.2	164	48
20	Control	Survival	14	0.35	18.3	0.7	2.1	37.5	131	59
21	Control	Survival	14	1.09	15.8	7.1	3.4	35	129	41
22	Control	Survival	14	1.38	17.9	9.8	3.8	39	166	43
23	Control	Survival	14	1.05	13.8	2.4	3.4	38.2	130	57
24	Control	Survival	14	0.77	16.8	5.2	2.9	38.7	139	42
25	Control	Survival	14	0.72	17.8	6.8	2.8	34.1	161	60
26	Control	Survival	14	0.72	16.4	1.7	2.8	35.2	139	40
27	Control	Survival	14	1	18.8	1.7	3.3	37.5	141	53
28	Control	Survival	14	0.73	11.1	6.4	2.9	37.8	133	47
29	Control	Survival	14	1.48	13.2	0.7	4	36.6	157	53
30	Control	Survival	14	0.57	15.9	6.3	2.2	36.8	157	56
31	Control	Survival	14	1.52	18.6	4.7	3.8	37.7	165	36
32	Control	Survival	14	0.61	13.1	8	2.2	37.3	148	55
33	Control	Survival	14	1.86	24.7	8.8	4.5	35.7	127	34
34	Control	Survival	14	0.92	13.6	9.4	3.2	37.5	160	56
35	Control	Survival	14	1.02	13.4	3.3	3.3	39.3	138	43
36	Control	Survival	14	0.82	17.9	0.9	2.9	35.2	161	52
37	Control	Survival	14	1.23	23.7	9.7	3.6	36.5	141	46
38	Control	Survival	14	1.2	11.5	8	3.5	36	160	59
39	Control	Survival	14	0.68	12.4	5	2.7	35.4	163	49
40	Control	Survival	14	0.61	17.9	8.6	2.2	34.3	135	59
41	Control	Survival	14	0.9	12.5	1	3.2	38.3	155	47
42	Control	Survival	14	0.57	14.9	3.8	2.2	36.6	133	55
43	Control	Survival	14	0.92	14.7	1.2	3.2	36.2	129	43
44	Control	Survival	14	0.66	11.5	0.4	2.4	36.6	135	47
45	Control	Survival	14	0.85	11.8	1.2	3.1	35.9	153	56
46	Control	Survival	14	0.9	15.7	2.8	3.2	34.1	133	52
47	Control	Survival	14	1.43	14.6	2.9	3.8	35.7	121	50
48	Control	Survival	14	1.83	14.2	5	4.2	36.4	125	36
49	Control	Survival	14	1.02	8.9	2.1	3.3	36.2	129	56
50	Control	Survival	14	0.86	12.2	8.4	3.1	37.9	153	54
51	Control	Survival	14	1.21	13.5	0.2	3.5	34.3	134	42
52	Control	Survival	14	1.32	18.3	4.9	3.7	35	148	67
53	Control	Survival	14	1.45	17.7	5.8	3.8	34.7	145	60
54	Control	Survival	14	0.7	14	2.4	2.8	37.3	133	44
55	Control	Survival	14	1.14	16.7	5.1	3.5	36.8	130	41
56	Control	Survival	14	1.03	12.5	3.6	3.4	33.9	144	55
57	Control	Survival	14	1.13	15.5	5.4	3.4	36.2	140	60
58	Control	Survival	14	0.89	14.5	5	3.1	35.4	132	59
59	Control	Survival	14	0.97	17.4	7.8	3.3	37.7	132	59
60	Control	Survival	14	0.79	14.9	0.7	2.9	37.7	137	43
61	Control	Survival	14	0.87	17.8	6.1	3.1	37.1	149	55
62	Control	Survival	14	1.03	17.1	9	3.4	34.6	134	46
63	Control	Survival	14	1.07	13.5	7.5	3.4	39	142	54
64	Control	Survival	14	0.38	21.5	5.1	2	35.6	162	62
65	Control	Survival	14	1.12	6.8	9.8	3.4	38.4	135	55
66	Control	Survival	14	1.46	19.8	2.5	3.9	34.5	125	41
67	Control	Survival	14	0.82	13.2	2	2.9	35.7	160	44
68	Control	Survival	14	0.67	14.9	4.2	2.6	38.3	159	44
69	Control	Survival	14	0.83	15.3	1.6	3	33.9	136	62
70	Control	Survival	14	0.6	15.2	5.5	2.4	36.5	157	57
71	Control	Survival	14	0.93	14.5	8.3	3.2	37.4	151	46
72	Control	Survival	14	1.1	16.9	3.7	3.4	34.8	126	42
73	Control	Survival	14	0.67	19.7	6.9	2.5	38.3	153	63
74	Control	Survival	14	1.27	17.3	2.5	3.6	38.1	145	45
75	Control	Survival	14	1.03	10.9	9.5	3.4	35.9	153	47
76	Control	Survival	14	0.6	19.2	8	2.4	35.9	147	48
77	Control	Survival	14	1.34	15.4	7.6	3.7	35.2	168	67
78	Control	Survival	14	1.54	18.8	2.3	4.1	38.9	146	56
79	Control	Survival	14	1.27	17.4	7.7	3.6	35.2	161	50
80	Control	Survival	14	0.56	9.6	5.6	2.1	37.4	141	62
81	Control	Survival	14	1.49	14.9	1.7	4	34.1	162	39
82	Control	Survival	14	1.25	18.1	0.4	3.6	38.5	135	45
83	Control	Survival	14	1.45	18.4	8.9	3.8	37.2	132	45
84	Control	Survival	14	0.73	17.1	5	2.8	37.1	143	48
85	Control	Survival	14	1.07	19.1	5.6	3.4	35.2	137	58
86	Control	Survival	14	0.75	14	5.4	2.9	35.3	143	61
87	Control	Survival	14	1.54	10.3	8.8	4	37.4	155	40
88	Control	Survival	14	1.46	17.7	8.5	3.9	34.6	133	61
89	Control	Survival	14	1.08	21.7	4.2	3.4	38	163	41
90	Control	Survival	14	0.93	13.9	8.2	3.3	38	145	56
91	Control	Survival	14	0.59	14.7	2.2	2.4	38.1	126	40
92	Control	Survival	14	0.98	16.1	8.5	3.3	38	163	61
93	Control	Survival	14	1.21	19.6	2.2	3.5	37.1	139	51
94	Control	Survival	14	0.64	22.7	8.4	2.3	37.7	135	56
95	Control	Survival	14	0.95	15.4	1	3.3	37.6	149	46
96	Control	Survival	14	0.69	16.9	9.3	2.7	36.3	129	52
97	Control	Survival	14	1.29	16.8	2.8	3.6	38.1	140	63
98	Control	Survival	14	1.28	19	1.1	3.6	34.5	146	42
99	Control	Survival	14	0.67	17.6	3.1	2.6	37.3	150	51
100	Control	Survival	14	1.19	19.2	1.8	3.5	37.2	137	52
101	Control	Survival	14	1.26	11.5	8.7	3.6	36.4	146	50
102	Control	Survival	14	1.11	19.9	9.8	3.4	35.4	149	43
1	EOS_NEG	Survival	14	0.69	27	42.3	3.5	38.5	148	56
2	EOS_NEG	Survival	14	0.86	32.8	95.4	3.7	38.3	166	55
3	EOS_NEG	Survival	14	0.85	30.8	73.5	2.9	34.4	158	50
4	EOS_NEG	Survival	14	0.48	40.5	104.3	1.9	36	140	47
5	EOS_NEG	Survival	14	0.17	19.1	14.2	3.2	37.3	131	65
6	EOS_NEG	Survival	14	0.59	44.7	45.8	3	35.6	184	44
7	EOS_NEG	Survival	14	0.12	25.7	29.3	3.2	39.2	160	50
8	EOS_NEG	Survival	14	0.6	41.3	104.5	1.9	38.6	121	61
9	EOS_NEG	Survival	14	0.87	40.1	101.6	3.7	34	151	60
10	EOS_NEG	Survival	14	0.5	40.1	102.6	1.7	36.2	131	64
11	EOS_NEG	Survival	14	0.89	41.7	105.7	2.6	37.7	153	48
12	EOS_NEG	Survival	14	0.67	29.1	59.3	3.3	38.2	138	49
13	EOS_NEG	Survival	14	0.56	25.9	30.5	1.9	37.8	133	61
14	EOS_NEG	Survival	5	1.04	30.2	61	1.9	36.4	155	58
15	EOS_NEG	Survival	14	0.78	28.2	55.3	2.3	39.4	150	44
16	EOS_NEG	Survival	14	0.58	29	55.8	2	39	155	65
17	EOS_NEG	Survival	14	0.53	31.9	84.2	2.5	37.7	162	49
18	EOS_NEG	Survival	14	0.53	37.7	98.8	2	36.6	157	61
19	EOS_NEG	Survival	14	0.88	27.6	109.1	1.5	39.7	158	45
20	EOS_POS	Survival	9	0.36	30.3	64.1	3.4	35.3	169	52
21	EOS_POS	Survival	14	0.48	31.2	80	3.4	39.7	134	61
22	EOS_POS	Survival	14	0.58	29.8	60.4	1.8	38.8	139	60
23	EOS_POS	Survival	14	0.65	29.9	60.5	2.1	35.7	159	48
24	EOS_POS	Survival	14	0.28	28	47.6	4	36.4	151	54
25	EOS_POS	Survival	14	0.3	27.8	46.1	3	39.2	141	56
26	EOS_POS	Death	14	0.04	31.7	80.2	2.1	37.9	183	51
27	EOS_POS	Survival	4	0.3	19.7	17.8	2.9	39.7	143	56
28	EOS_POS	Survival	14	0.5	30.7	73.3	3	37.6	160	50
29	EOS_POS	Survival	14	0.44	36.7	98.3	2.3	35.3	160	56
30	EOS_POS	Death	7	0.33	39.7	99.7	3.9	40.1	139	57
31	EOS_POS	Survival	14	0.46	28	50.7	2.8	34.8	186	68
32	EOS_POS	Survival	14	0.57	36.2	14.4	2.6	38.7	154	45
33	EOS_POS	Survival	14	0.49	41.8	20.8	4.1	35.5	161	48
34	EOS_POS	Survival	14	0.4	36.1	97.8	3.3	37.3	161	58
35	EOS_POS	Survival	14	0.66	30.6	66.9	2.1	37.6	132	51
36	EOS_POS	Survival	14	0.6	19.3	98.1	2.9	35.9	133	52
37	EOS_POS	Survival	14	0.47	26	36.8	3.7	35.7	162	67
38	EOS_POS	Survival	14	0.54	32.2	94.9	1.9	36.6	151	57
39	EOS_POS	Survival	14	0.5	27.4	42.7	4.3	34.9	139	58
40	EOS_POS	Death	6	0.82	44.6	109	2.5	38.8	158	62
41	EOS_POS	Survival	14	0.67	25.4	105.7	2.1	39.4	165	61
42	EOS_POS	Survival	14	0.47	35.3	96.5	1.7	35.6	153	57
43	EOS_POS	Death	14	0.12	31.8	81.4	2.5	34.7	139	64
44	EOS_POS	Survival	14	0.62	40.2	103.2	2.5	37.4	159	47
45	EOS_POS	Survival	14	0.57	42.2	105.9	2.6	38.3	131	51
46	EOS_POS	Survival	14	0.07	26.2	38	2.4	35.1	121	45
47	EOS_POS	Survival	14	0.18	28.2	52.4	2.9	38	124	60
48	EOS_POS	Survival	14	0.48	29.8	59.7	2.8	39.5	132	65
49	EOS_POS	Death	14	0.37	25.6	29.1	3.8	37.4	162	64
50	EOS_POS	Survival	14	0.35	26.7	41.3	1.5	34.5	134	64
51	EOS_POS	Death	5	0.26	32.6	95.4	3.6	38.8	136	53
